# Supplementary material for: Analysis of acquired resistance mechanisms to osimertinib in patients with EGFR-mutated advanced non-small cell lung cancer from the AURA3 trial
Source: Nat Commun. 2023 Feb 27;14:1071. doi: 10.1038/s41467-023-35962-x (PMC9971022; doi:10.1038/s41467-023-35962-x)
Supplement: Supplementary file 2 — Supplementary Data 1 [file 41467_2023_35962_MOESM2_ESM.xlsx]

## Sheet: AURA3_osimertinib arm
Patient_ID	Visit_name	VARIANT-TYPE	GENE	SOMATIC STATUS/FUNCTIONAL IMPACT	SV-PROTEIN-CHANGE	SV-CDS-CHANGE	SV-GENOME-POSITION	SV-COVERAGE	SV-PERCENT-READS	CNA-COPY-NUMBER	CNA-EXONS	CNA-RATIO	CNA-TYPE	REARR-GENE1	REARR-GENE2	REARR-DESCRIPTION	REARR-IN-FRAME?	REARR-POS1	REARR-POS2	REARR-NUMBER-OF-READS	Type
piABV3bek2	Discontinuation	short-variant	EGFR	known	L858R	c.2573T>G	7:55259515	1938	31.41	-	-	-	-	-	-	-	-	-	-	-	Known-Missense
piABV3bek2	Discontinuation	short-variant	EGFR	known	T790M	c.2369C>T	7:55249071	1897	9.1	-	-	-	-	-	-	-	-	-	-	-	Known-Missense
piABV3bek2	Discontinuation	short-variant	EGFR	known	C797S	c.2389T>A	7:55249091	1800	7.15	-	-	-	-	-	-	-	-	-	-	-	Known-Missense
piABV3bek2	C1D1	short-variant	EGFR	known	T790M	c.2369C>T	7:55249071	2554	13.31	-	-	-	-	-	-	-	-	-	-	-	Known-Missense
piABV3bek2	C1D1	short-variant	EGFR	known	L858R	c.2573T>G	7:55259515	2409	49.33	-	-	-	-	-	-	-	-	-	-	-	Known-Missense
8l5jyDexdm	Discontinuation	short-variant	EGFR	known	C797S	c.2390G>C	7:55249092	2637	0.32	-	-	-	-	-	-	-	-	-	-	-	Known-Missense
8l5jyDexdm	Discontinuation	short-variant	EGFR	known	T790M	c.2369C>T	7:55249071	2769	0.19	-	-	-	-	-	-	-	-	-	-	-	Known-Missense
8l5jyDexdm	Discontinuation	short-variant	EGFR	known	C797S	c.2389T>A	7:55249091	2615	0.08	-	-	-	-	-	-	-	-	-	-	-	Known-Missense
8l5jyDexdm	Discontinuation	short-variant	EGFR	known	E746_A750del	c.2235_2249delGGAATTAAGAGAAGC	7:55242464	2497	1.96	-	-	-	-	-	-	-	-	-	-	-	Known-InDel
8l5jyDexdm	C1D1	short-variant	EGFR	known	T790M	c.2369C>T	7:55249071	4910	5.06	-	-	-	-	-	-	-	-	-	-	-	Known-Missense
8l5jyDexdm	C1D1	short-variant	EGFR	known	E746_A750del	c.2235_2249delGGAATTAAGAGAAGC	7:55242464	5350	12.52	-	-	-	-	-	-	-	-	-	-	-	Known-InDel
eDqUUqhsIZ	Discontinuation	short-variant	EGFR	unknown	G796S	c.2386G>A	7:55249088	5504	35.02	-	-	-	-	-	-	-	-	-	-	-	Unknown-Missense
eDqUUqhsIZ	Discontinuation	short-variant	EGFR	known	T790M	c.2369C>T	7:55249071	5458	33.98	-	-	-	-	-	-	-	-	-	-	-	Known-Missense
eDqUUqhsIZ	Discontinuation	short-variant	EGFR	known	E746_A750del	c.2235_2249delGGAATTAAGAGAAGC	7:55242464	5124	46.68	-	-	-	-	-	-	-	-	-	-	-	Known-InDel
eDqUUqhsIZ	Discontinuation	copy-number-alteration	ERBB2	known	-	-	-	-	-	10.76	-	-	amplification	-	-	-	-	-	-	-	Amplification
eDqUUqhsIZ	Discontinuation	copy-number-alteration	MET	known	-	-	-	-	-	2.19	-	-	amplification	-	-	-	-	-	-	-	Amplification
eDqUUqhsIZ	C1D1	short-variant	EGFR	known	T790M	c.2369C>T	7:55249071	23872	36.52	-	-	-	-	-	-	-	-	-	-	-	Known-Missense
eDqUUqhsIZ	C1D1	short-variant	EGFR	known	E746_A750del	c.2235_2249delGGAATTAAGAGAAGC	7:55242464	26378	84.44	-	-	-	-	-	-	-	-	-	-	-	Known-InDel
Cjcihi7UV1	Discontinuation	short-variant	EGFR	known	L858R	c.2573T>G	7:55259515	45921	91.07	-	-	-	-	-	-	-	-	-	-	-	Known-Missense
Cjcihi7UV1	Discontinuation	short-variant	EGFR	known	T790M	c.2369C>T	7:55249071	50274	60.87	-	-	-	-	-	-	-	-	-	-	-	Known-Missense
Cjcihi7UV1	Discontinuation	short-variant	EGFR	known	C797S	c.2390G>C	7:55249092	50741	0.09	-	-	-	-	-	-	-	-	-	-	-	Known-Missense
Cjcihi7UV1	C1D1	short-variant	EGFR	known	T790M	c.2369C>T	7:55249071	4973	11.74	-	-	-	-	-	-	-	-	-	-	-	Known-Missense
Cjcihi7UV1	C1D1	short-variant	EGFR	known	L858R	c.2573T>G	7:55259515	4034	43.61	-	-	-	-	-	-	-	-	-	-	-	Known-Missense
sHHGbwSsts	Discontinuation	short-variant	EGFR	known	T790M	c.2369C>T	7:55249071	7271	3.6	-	-	-	-	-	-	-	-	-	-	-	Known-Missense
sHHGbwSsts	Discontinuation	short-variant	EGFR	known	C797S	c.2389T>A	7:55249091	7176	1.52	-	-	-	-	-	-	-	-	-	-	-	Known-Missense
sHHGbwSsts	Discontinuation	short-variant	BRAF	known	V600E	c.1799T>A	7:140453136	6631	0.34	-	-	-	-	-	-	-	-	-	-	-	Known-Missense
sHHGbwSsts	Discontinuation	short-variant	EGFR	known	E746_A750del	c.2235_2249delGGAATTAAGAGAAGC	7:55242464	6637	12.88	-	-	-	-	-	-	-	-	-	-	-	Known-InDel
sHHGbwSsts	Discontinuation	rearrangement	FGFR3	known	-	-	-	-	-	-	-	-	-	FGFR3	TACC3	Fusion	-	4:1808781	4:1739270	-	Rearrangement
sHHGbwSsts	C1D1	short-variant	EGFR	known	T790M	c.2369C>T	7:55249071	5946	22.72	-	-	-	-	-	-	-	-	-	-	-	Known-Missense
sHHGbwSsts	C1D1	short-variant	EGFR	known	E746_A750del	c.2235_2249delGGAATTAAGAGAAGC	7:55242464	6114	59.53	-	-	-	-	-	-	-	-	-	-	-	Known-InDel
Ts046eT5Mq	Discontinuation	short-variant	EGFR	known	L747_T751delinsQ	c.2239_2252delTTAAGAGAAGCAACinsCA	7:55242469	3603	0.08	-	-	-	-	-	-	-	-	-	-	-	Known-InDel
Ts046eT5Mq	C1D1	short-variant	EGFR	known	T790M	c.2369C>T	7:55249071	2823	0.68	-	-	-	-	-	-	-	-	-	-	-	Known-Missense
Ts046eT5Mq	C1D1	short-variant	EGFR	known	L747_T751delinsQ	c.2239_2252delTTAAGAGAAGCAACinsCA	7:55242469	3066	1.33	-	-	-	-	-	-	-	-	-	-	-	Known-InDel
Xr9YVzlePf	C1D1	short-variant	EGFR	known	T790M	c.2369C>T	7:55249071	2099	1.37	-	-	-	-	-	-	-	-	-	-	-	Known-Missense
Xr9YVzlePf	C1D1	short-variant	EGFR	known	E746_A750del	c.2236_2250delGAATTAAGAGAAGCA	7:55242465	2083	6.91	-	-	-	-	-	-	-	-	-	-	-	Known-InDel
vJIccQeqkE	Discontinuation	short-variant	EGFR	known	T790M	c.2369C>T	7:55249071	7036	0.29	-	-	-	-	-	-	-	-	-	-	-	Known-Missense
vJIccQeqkE	Discontinuation	short-variant	EGFR	known	E746_T751delinsI	c.2236_2252delGAATTAAGAGAAGCAACinsAT	7:55242466	6662	12.16	-	-	-	-	-	-	-	-	-	-	-	Known-InDel
vJIccQeqkE	C1D1	short-variant	EGFR	known	T790M	c.2369C>T	7:55249071	2927	0.15	-	-	-	-	-	-	-	-	-	-	-	Known-Missense
vJIccQeqkE	C1D1	short-variant	EGFR	known	E746_T751delinsI	c.2236_2252delGAATTAAGAGAAGCAACinsAT	7:55242466	3551	12	-	-	-	-	-	-	-	-	-	-	-	Known-InDel
cK8XSxhcJu	Discontinuation	short-variant	EGFR	known	E746_A750del	c.2235_2249delGGAATTAAGAGAAGC	7:55242464	2386	1.55	-	-	-	-	-	-	-	-	-	-	-	Known-InDel
cK8XSxhcJu	C1D1	short-variant	EGFR	known	E746_A750del	c.2235_2249delGGAATTAAGAGAAGC	7:55242464	2479	2.13	-	-	-	-	-	-	-	-	-	-	-	Known-InDel
9Ma2hO5Xzn	Discontinuation	short-variant	EGFR	known	E746_A750del	c.2236_2250delGAATTAAGAGAAGCA	7:55242465	7382	37.62	-	-	-	-	-	-	-	-	-	-	-	Known-InDel
9Ma2hO5Xzn	Discontinuation	copy-number-alteration	CDK6	known	-	-	-	-	-	3.54	-	-	amplification	-	-	-	-	-	-	-	Amplification
9Ma2hO5Xzn	Discontinuation	copy-number-alteration	MET	known	-	-	-	-	-	3.51	-	-	amplification	-	-	-	-	-	-	-	Amplification
9Ma2hO5Xzn	Discontinuation	copy-number-alteration	CCNE1	known	-	-	-	-	-	2.81	-	-	amplification	-	-	-	-	-	-	-	Amplification
9Ma2hO5Xzn	Discontinuation	copy-number-alteration	CCND1	known	-	-	-	-	-	2.56	-	-	amplification	-	-	-	-	-	-	-	Amplification
9Ma2hO5Xzn	C1D1	short-variant	EGFR	known	T790M	c.2369C>T	7:55249071	1251	4.9	-	-	-	-	-	-	-	-	-	-	-	Known-Missense
9Ma2hO5Xzn	C1D1	short-variant	EGFR	known	E746_A750del	c.2236_2250delGAATTAAGAGAAGCA	7:55242465	1293	11.6	-	-	-	-	-	-	-	-	-	-	-	Known-InDel
zDCx0AF6zW	Discontinuation	short-variant	EGFR	known	L858R	c.2573T>G	7:55259515	2186	0.59	-	-	-	-	-	-	-	-	-	-	-	Known-Missense
zDCx0AF6zW	C1D1	short-variant	EGFR	known	T790M	c.2369C>T	7:55249071	3302	0.17	-	-	-	-	-	-	-	-	-	-	-	Known-Missense
fSqIG8MpmF	Progression	short-variant	EGFR	known	L858R	c.2573T>G	7:55259515	6391	0.18	-	-	-	-	-	-	-	-	-	-	-	Known-Missense
fSqIG8MpmF	C1D1	short-variant	EGFR	known	T790M	c.2369C>T	7:55249071	3652	1.83	-	-	-	-	-	-	-	-	-	-	-	Known-Missense
fSqIG8MpmF	C1D1	short-variant	EGFR	known	L858R	c.2573T>G	7:55259515	2885	2.02	-	-	-	-	-	-	-	-	-	-	-	Known-Missense
rRG2gPTWlE	Discontinuation	short-variant	EGFR	known	E746_A750del	c.2235_2249delGGAATTAAGAGAAGC	7:55242464	11052	62.39	-	-	-	-	-	-	-	-	-	-	-	Known-InDel
rRG2gPTWlE	Discontinuation	copy-number-alteration	ERBB2	known	-	-	-	-	-	2.36	-	-	amplification	-	-	-	-	-	-	-	Amplification
rRG2gPTWlE	C1D1	short-variant	EGFR	known	T790M	c.2369C>T	7:55249071	5795	1.28	-	-	-	-	-	-	-	-	-	-	-	Known-Missense
rRG2gPTWlE	C1D1	short-variant	EGFR	known	E746_A750del	c.2235_2249delGGAATTAAGAGAAGC	7:55242464	5957	63.33	-	-	-	-	-	-	-	-	-	-	-	Known-InDel
ikPmv85cwA	Progression	short-variant	EGFR	known	T790M	c.2369C>T	7:55249071	2893	2.71	-	-	-	-	-	-	-	-	-	-	-	Known-Missense
ikPmv85cwA	Progression	short-variant	EGFR	known	L858R	c.2573T>G	7:55259515	2971	2.57	-	-	-	-	-	-	-	-	-	-	-	Known-Missense
ikPmv85cwA	Discontinuation	short-variant	EGFR	known	T790M	c.2369C>T	7:55249071	2474	1.44	-	-	-	-	-	-	-	-	-	-	-	Known-Missense
ikPmv85cwA	Discontinuation	short-variant	EGFR	known	L858R	c.2573T>G	7:55259515	2492	1.01	-	-	-	-	-	-	-	-	-	-	-	Known-Missense
ikPmv85cwA	C1D1	short-variant	EGFR	known	L858R	c.2573T>G	7:55259515	1238	0.36	-	-	-	-	-	-	-	-	-	-	-	Known-Missense
ikPmv85cwA	C1D1	short-variant	EGFR	known	T790M	c.2369C>T	7:55249071	1386	0.64	-	-	-	-	-	-	-	-	-	-	-	Known-Missense
HYdEaNGJEz	Discontinuation	short-variant	EGFR	known	E746_A750del	c.2235_2249delGGAATTAAGAGAAGC	7:55242464	1974	1.01	-	-	-	-	-	-	-	-	-	-	-	Known-InDel
HYdEaNGJEz	C1D1	short-variant	EGFR	known	T790M	c.2369C>T	7:55249071	3086	7.48	-	-	-	-	-	-	-	-	-	-	-	Known-Missense
HYdEaNGJEz	C1D1	short-variant	EGFR	known	E746_A750del	c.2235_2249delGGAATTAAGAGAAGC	7:55242464	3623	19.21	-	-	-	-	-	-	-	-	-	-	-	Known-InDel
DkXOGqkAv3	Discontinuation	short-variant	EGFR	known	E746_A750del	c.2236_2250delGAATTAAGAGAAGCA	7:55242465	2771	4.58	-	-	-	-	-	-	-	-	-	-	-	Known-InDel
DkXOGqkAv3	Discontinuation	copy-number-alteration	MET	known	-	-	-	-	-	2.53	-	-	amplification	-	-	-	-	-	-	-	Amplification
DkXOGqkAv3	C1D1	short-variant	EGFR	known	E746_A750del	c.2236_2250delGAATTAAGAGAAGCA	7:55242465	1691	0.34	-	-	-	-	-	-	-	-	-	-	-	Known-InDel
Y67EKDqBmu	C1D1	short-variant	EGFR	known	T790M	c.2369C>T	7:55249071	4239	1.26	-	-	-	-	-	-	-	-	-	-	-	Known-Missense
Y67EKDqBmu	C1D1	short-variant	EGFR	known	L858R	c.2573T>G	7:55259515	3682	2.31	-	-	-	-	-	-	-	-	-	-	-	Known-Missense
iyYmfT6xCi	Discontinuation	short-variant	EGFR	known	E746_A750del	c.2235_2249delGGAATTAAGAGAAGC	7:55242464	6263	47.25	-	-	-	-	-	-	-	-	-	-	-	Known-InDel
iyYmfT6xCi	C1D1	short-variant	EGFR	known	T790M	c.2369C>T	7:55249071	9670	28.32	-	-	-	-	-	-	-	-	-	-	-	Known-Missense
iyYmfT6xCi	C1D1	short-variant	EGFR	known	E746_A750del	c.2235_2249delGGAATTAAGAGAAGC	7:55242464	11337	67.14	-	-	-	-	-	-	-	-	-	-	-	Known-InDel
f4sjzMUazM	Discontinuation	short-variant	EGFR	known	T790M	c.2369C>T	7:55249071	2543	11.19	-	-	-	-	-	-	-	-	-	-	-	Known-Missense
f4sjzMUazM	Discontinuation	short-variant	EGFR	known	C797S	c.2389T>A	7:55249091	2437	5.6	-	-	-	-	-	-	-	-	-	-	-	Known-Missense
f4sjzMUazM	Discontinuation	short-variant	EGFR	known	E746_T751delinsA	c.2237_2251delAATTAAGAGAAGCAA	7:55242466	2358	18.32	-	-	-	-	-	-	-	-	-	-	-	Known-InDel
f4sjzMUazM	Discontinuation	copy-number-alteration	MET	known	-	-	-	-	-	2.18	-	-	amplification	-	-	-	-	-	-	-	Amplification
f4sjzMUazM	C1D1	short-variant	EGFR	known	T790M	c.2369C>T	7:55249071	2507	3.66	-	-	-	-	-	-	-	-	-	-	-	Known-Missense
f4sjzMUazM	C1D1	short-variant	EGFR	known	E746_T751delinsA	c.2237_2251delAATTAAGAGAAGCAA	7:55242466	2529	6.68	-	-	-	-	-	-	-	-	-	-	-	Known-InDel
YPF3c1enP4	Discontinuation	short-variant	EGFR	known	T790M	c.2369C>T	7:55249071	6385	0.04	-	-	-	-	-	-	-	-	-	-	-	Known-Missense
YPF3c1enP4	Discontinuation	short-variant	EGFR	known	E746_A750del	c.2235_2249delGGAATTAAGAGAAGC	7:55242464	5427	0.07	-	-	-	-	-	-	-	-	-	-	-	Known-InDel
YPF3c1enP4	C1D1	short-variant	EGFR	known	T790M	c.2369C>T	7:55249071	8338	24.65	-	-	-	-	-	-	-	-	-	-	-	Known-Missense
YPF3c1enP4	C1D1	short-variant	EGFR	known	E746_A750del	c.2235_2249delGGAATTAAGAGAAGC	7:55242464	9604	46.58	-	-	-	-	-	-	-	-	-	-	-	Known-InDel
BsCyBOWRHO	Discontinuation	short-variant	EGFR	known	C797S	c.2389T>A	7:55249091	3330	0.22	-	-	-	-	-	-	-	-	-	-	-	Known-Missense
BsCyBOWRHO	Discontinuation	short-variant	EGFR	known	T790M	c.2369C>T	7:55249071	3464	0.21	-	-	-	-	-	-	-	-	-	-	-	Known-Missense
BsCyBOWRHO	Discontinuation	short-variant	EGFR	known	E746_A750del	c.2235_2249delGGAATTAAGAGAAGC	7:55242464	3155	12.64	-	-	-	-	-	-	-	-	-	-	-	Known-InDel
BsCyBOWRHO	Discontinuation	copy-number-alteration	MET	known	-	-	-	-	-	2.28	-	-	amplification	-	-	-	-	-	-	-	Amplification
BsCyBOWRHO	Discontinuation	copy-number-alteration	CDK6	known	-	-	-	-	-	2.25	-	-	amplification	-	-	-	-	-	-	-	Amplification
BsCyBOWRHO	Discontinuation	copy-number-alteration	CCNE1	known	-	-	-	-	-	2.21	-	-	amplification	-	-	-	-	-	-	-	Amplification
BsCyBOWRHO	C1D1	short-variant	EGFR	known	T790M	c.2369C>T	7:55249071	6213	19.59	-	-	-	-	-	-	-	-	-	-	-	Known-Missense
BsCyBOWRHO	C1D1	short-variant	EGFR	known	E746_A750del	c.2235_2249delGGAATTAAGAGAAGC	7:55242464	7453	33.09	-	-	-	-	-	-	-	-	-	-	-	Known-InDel
idBbURv2x2	Discontinuation	short-variant	EGFR	known	T790M	c.2369C>T	7:55249071	3304	0.09	-	-	-	-	-	-	-	-	-	-	-	Known-Missense
idBbURv2x2	Discontinuation	short-variant	EGFR	known	E746_A750del	c.2235_2249delGGAATTAAGAGAAGC	7:55242464	3076	0.09	-	-	-	-	-	-	-	-	-	-	-	Known-InDel
idBbURv2x2	C1D1	short-variant	EGFR	known	T790M	c.2369C>T	7:55249071	1483	0.43	-	-	-	-	-	-	-	-	-	-	-	Known-Missense
idBbURv2x2	C1D1	short-variant	EGFR	known	E746_A750del	c.2235_2249delGGAATTAAGAGAAGC	7:55242464	1408	0.56	-	-	-	-	-	-	-	-	-	-	-	Known-InDel
xV6JhDoSWS	Discontinuation	short-variant	EGFR	known	E746_A750del	c.2236_2250delGAATTAAGAGAAGCA	7:55242465	3313	0.15	-	-	-	-	-	-	-	-	-	-	-	Known-InDel
xV6JhDoSWS	C1D1	short-variant	EGFR	known	T790M	c.2369C>T	7:55249071	2392	0.39	-	-	-	-	-	-	-	-	-	-	-	Known-Missense
xV6JhDoSWS	C1D1	short-variant	EGFR	known	E746_A750del	c.2236_2250delGAATTAAGAGAAGCA	7:55242465	2331	4.89	-	-	-	-	-	-	-	-	-	-	-	Known-InDel
mmCcKTy6Sr	C1D1	short-variant	EGFR	known	T790M	c.2369C>T	7:55249071	2864	0.73	-	-	-	-	-	-	-	-	-	-	-	Known-Missense
XE2ZkhzI4R	Discontinuation	short-variant	EGFR	known	L858R	c.2573T>G	7:55259515	3565	1.91	-	-	-	-	-	-	-	-	-	-	-	Known-Missense
XE2ZkhzI4R	Discontinuation	copy-number-alteration	MET	known	-	-	-	-	-	2.17	-	-	amplification	-	-	-	-	-	-	-	Amplification
XE2ZkhzI4R	C1D1	short-variant	EGFR	known	L858R	c.2573T>G	7:55259515	1897	0.66	-	-	-	-	-	-	-	-	-	-	-	Known-Missense
L82zdLDdO2	Progression	short-variant	EGFR	known	A750_I759delinsPT	c.2248_2276delGCAACATCTCCGAAAGCCAACAAGGAAATinsCCAAC	7:55242478	3897	0.16	-	-	-	-	-	-	-	-	-	-	-	Known-InDel
L82zdLDdO2	C1D1	short-variant	EGFR	known	T790M	c.2369C>T	7:55249071	3738	0.06	-	-	-	-	-	-	-	-	-	-	-	Known-Missense
L82zdLDdO2	C1D1	short-variant	EGFR	known	A750_I759delinsPT	c.2248_2276delGCAACATCTCCGAAAGCCAACAAGGAAATinsCCAAC	7:55242478	3934	0.17	-	-	-	-	-	-	-	-	-	-	-	Known-InDel
rEqrwkxVhl	C1D1	short-variant	EGFR	known	T790M	c.2369C>T	7:55249071	819	0.39	-	-	-	-	-	-	-	-	-	-	-	Known-Missense
rEqrwkxVhl	C1D1	short-variant	EGFR	known	E746_A750del	c.2236_2250delGAATTAAGAGAAGCA	7:55242465	775	1.66	-	-	-	-	-	-	-	-	-	-	-	Known-InDel
UcmewNWQ7y	Discontinuation	short-variant	EGFR	known	L747_A750delinsP	c.2239_2250delTTAAGAGAAGCAinsCCG	7:55242469	8877	15.74	-	-	-	-	-	-	-	-	-	-	-	Known-InDel
UcmewNWQ7y	Discontinuation	short-variant	CDKN2A	likely	E27fs	c.77dupA	9:21974749	7848	4.28	-	-	-	-	-	-	-	-	-	-	-	Trunc/FS
UcmewNWQ7y	Discontinuation	copy-number-alteration	MET	known	-	-	-	-	-	2.35	-	-	amplification	-	-	-	-	-	-	-	Amplification
UcmewNWQ7y	C1D1	short-variant	EGFR	known	T790M	c.2369C>T	7:55249071	9353	21.89	-	-	-	-	-	-	-	-	-	-	-	Known-Missense
UcmewNWQ7y	C1D1	short-variant	EGFR	known	L747_A750delinsP	c.2239_2250delTTAAGAGAAGCAinsCCG	7:55242469	11177	62.42	-	-	-	-	-	-	-	-	-	-	-	Known-InDel
dJCbQ4i4em	Discontinuation	short-variant	EGFR	known	L858R	c.2573T>G	7:55259515	3077	1.17	-	-	-	-	-	-	-	-	-	-	-	Known-Missense
dJCbQ4i4em	Discontinuation	short-variant	EGFR	known	T790M	c.2369C>T	7:55249071	3503	0.15	-	-	-	-	-	-	-	-	-	-	-	Known-Missense
dJCbQ4i4em	C1D1	short-variant	EGFR	known	T790M	c.2369C>T	7:55249071	4349	2.86	-	-	-	-	-	-	-	-	-	-	-	Known-Missense
dJCbQ4i4em	C1D1	short-variant	EGFR	known	L858R	c.2573T>G	7:55259515	3558	8.44	-	-	-	-	-	-	-	-	-	-	-	Known-Missense
OwLACuyJrs	Discontinuation	short-variant	EGFR	known	T790M	c.2369C>T	7:55249071	4280	0.07	-	-	-	-	-	-	-	-	-	-	-	Known-Missense
OwLACuyJrs	Discontinuation	short-variant	EGFR	known	E746_A750del	c.2235_2249delGGAATTAAGAGAAGC	7:55242464	3764	4.88	-	-	-	-	-	-	-	-	-	-	-	Known-InDel
OwLACuyJrs	C1D1	short-variant	EGFR	known	T790M	c.2369C>T	7:55249071	6677	5.62	-	-	-	-	-	-	-	-	-	-	-	Known-Missense
OwLACuyJrs	C1D1	short-variant	EGFR	known	E746_A750del	c.2235_2249delGGAATTAAGAGAAGC	7:55242464	7071	26.63	-	-	-	-	-	-	-	-	-	-	-	Known-InDel
tR2haKOVlE	Discontinuation	short-variant	EGFR	known	E746_A750del	c.2236_2250delGAATTAAGAGAAGCA	7:55242465	2303	0.17	-	-	-	-	-	-	-	-	-	-	-	Known-InDel
tR2haKOVlE	C1D1	short-variant	EGFR	known	T790M	c.2369C>T	7:55249071	2547	1.64	-	-	-	-	-	-	-	-	-	-	-	Known-Missense
tR2haKOVlE	C1D1	short-variant	EGFR	known	E746_A750del	c.2236_2250delGAATTAAGAGAAGCA	7:55242465	2537	3.62	-	-	-	-	-	-	-	-	-	-	-	Known-InDel
oFKJX5BZm5	Discontinuation	short-variant	EGFR	known	E746_A750del	c.2235_2249delGGAATTAAGAGAAGC	7:55242464	8226	18.82	-	-	-	-	-	-	-	-	-	-	-	Known-InDel
oFKJX5BZm5	C1D1	short-variant	EGFR	known	T790M	c.2369C>T	7:55249071	5458	3.19	-	-	-	-	-	-	-	-	-	-	-	Known-Missense
oFKJX5BZm5	C1D1	short-variant	EGFR	known	E746_A750del	c.2235_2249delGGAATTAAGAGAAGC	7:55242464	5576	26	-	-	-	-	-	-	-	-	-	-	-	Known-InDel
HNFpQBFvNg	Discontinuation	short-variant	EGFR	known	L747_A750delinsP	c.2239_2248delTTAAGAGAAGinsC	7:55242469	8080	8.43	-	-	-	-	-	-	-	-	-	-	-	Known-InDel
HNFpQBFvNg	Discontinuation	copy-number-alteration	CDK6	known	-	-	-	-	-	2.37	-	-	amplification	-	-	-	-	-	-	-	Amplification
HNFpQBFvNg	Discontinuation	copy-number-alteration	MET	known	-	-	-	-	-	2.28	-	-	amplification	-	-	-	-	-	-	-	Amplification
HNFpQBFvNg	C1D1	short-variant	EGFR	known	T790M	c.2369C>T	7:55249071	2069	0.97	-	-	-	-	-	-	-	-	-	-	-	Known-Missense
HNFpQBFvNg	C1D1	short-variant	EGFR	known	L747_A750delinsP	c.2239_2248delTTAAGAGAAGinsC	7:55242469	2193	2.04	-	-	-	-	-	-	-	-	-	-	-	Known-InDel
gY8SYSuaQW	Discontinuation	short-variant	PIK3CA	known	E545K	c.1633G>A	3:178936091	1802	0.12	-	-	-	-	-	-	-	-	-	-	-	Known-Missense
gY8SYSuaQW	Discontinuation	short-variant	EGFR	known	E746_A750del	c.2235_2249delGGAATTAAGAGAAGC	7:55242464	2047	0.14	-	-	-	-	-	-	-	-	-	-	-	Known-InDel
gY8SYSuaQW	C1D1	short-variant	EGFR	known	E746_A750del	c.2235_2249delGGAATTAAGAGAAGC	7:55242464	2105	0.47	-	-	-	-	-	-	-	-	-	-	-	Known-InDel
QrX8BLpxBI	Discontinuation	short-variant	EGFR	known	T790M	c.2369C>T	7:55249071	47525	73.97	-	-	-	-	-	-	-	-	-	-	-	Known-Missense
QrX8BLpxBI	Discontinuation	short-variant	EGFR	unknown	L792H	c.2375T>A	7:55249077	47803	45.25	-	-	-	-	-	-	-	-	-	-	-	Unknown-Missense
QrX8BLpxBI	Discontinuation	short-variant	EGFR	known	C797S	c.2389T>A	7:55249091	48466	15.01	-	-	-	-	-	-	-	-	-	-	-	Known-Missense
QrX8BLpxBI	Discontinuation	short-variant	EGFR	known	C797S	c.2390G>C	7:55249092	48546	0.1	-	-	-	-	-	-	-	-	-	-	-	Known-Missense
QrX8BLpxBI	Discontinuation	short-variant	EGFR	known	E746_A750del	c.2235_2249delGGAATTAAGAGAAGC	7:55242464	45965	90.74	-	-	-	-	-	-	-	-	-	-	-	Known-InDel
QrX8BLpxBI	C1D1	short-variant	EGFR	known	T790M	c.2369C>T	7:55249071	87750	9.76	-	-	-	-	-	-	-	-	-	-	-	Known-Missense
QrX8BLpxBI	C1D1	short-variant	EGFR	known	E746_A750del	c.2235_2249delGGAATTAAGAGAAGC	7:55242464	97735	95.25	-	-	-	-	-	-	-	-	-	-	-	Known-InDel
QUn9Fj0pjG	Progression	short-variant	EGFR	known	T790M	c.2369C>T	7:55249071	1901	3.04	-	-	-	-	-	-	-	-	-	-	-	Known-Missense
QUn9Fj0pjG	Progression	short-variant	EGFR	known	C797S	c.2389T>A	7:55249091	1825	1.28	-	-	-	-	-	-	-	-	-	-	-	Known-Missense
QUn9Fj0pjG	Progression	short-variant	EGFR	known	E746_A750del	c.2236_2250delGAATTAAGAGAAGCA	7:55242465	1846	12.78	-	-	-	-	-	-	-	-	-	-	-	Known-InDel
QUn9Fj0pjG	Progression	copy-number-alteration	MET	known	-	-	-	-	-	2.85	-	-	amplification	-	-	-	-	-	-	-	Amplification
QUn9Fj0pjG	C1D1	short-variant	EGFR	known	T790M	c.2369C>T	7:55249071	6502	36.48	-	-	-	-	-	-	-	-	-	-	-	Known-Missense
QUn9Fj0pjG	C1D1	short-variant	EGFR	known	E746_A750del	c.2236_2250delGAATTAAGAGAAGCA	7:55242465	7434	70.85	-	-	-	-	-	-	-	-	-	-	-	Known-InDel
WkcYvP1iSm	Progression	short-variant	EGFR	known	E746_A750del	c.2235_2249delGGAATTAAGAGAAGC	7:55242464	5318	0.8	-	-	-	-	-	-	-	-	-	-	-	Known-InDel
WkcYvP1iSm	Discontinuation	short-variant	EGFR	known	E746_A750del	c.2235_2249delGGAATTAAGAGAAGC	7:55242464	5356	0.76	-	-	-	-	-	-	-	-	-	-	-	Known-InDel
WkcYvP1iSm	C1D1	short-variant	EGFR	known	T790M	c.2369C>T	7:55249071	3140	1.66	-	-	-	-	-	-	-	-	-	-	-	Known-Missense
WkcYvP1iSm	C1D1	short-variant	EGFR	known	E746_A750del	c.2235_2249delGGAATTAAGAGAAGC	7:55242464	3293	2.45	-	-	-	-	-	-	-	-	-	-	-	Known-InDel
7AEzUCGT7x	Discontinuation	short-variant	EGFR	known	E746_A750del	c.2235_2249delGGAATTAAGAGAAGC	7:55242464	3463	0.05	-	-	-	-	-	-	-	-	-	-	-	Known-InDel
7AEzUCGT7x	C1D1	short-variant	EGFR	known	E746_A750del	c.2235_2249delGGAATTAAGAGAAGC	7:55242464	3645	0.21	-	-	-	-	-	-	-	-	-	-	-	Known-InDel
A5cw3r6MJM	Discontinuation	short-variant	EGFR	known	E746_T751delinsV	c.2237_2252delAATTAAGAGAAGCAACinsT	7:55242467	6056	10.99	-	-	-	-	-	-	-	-	-	-	-	Known-InDel
A5cw3r6MJM	C1D1	short-variant	EGFR	known	T790M	c.2369C>T	7:55249071	4589	2.09	-	-	-	-	-	-	-	-	-	-	-	Known-Missense
A5cw3r6MJM	C1D1	short-variant	EGFR	known	E746_T751delinsV	c.2237_2252delAATTAAGAGAAGCAACinsT	7:55242467	5172	6.06	-	-	-	-	-	-	-	-	-	-	-	Known-InDel
tHqDuGgLuX	Discontinuation	short-variant	EGFR	known	T790M	c.2369C>T	7:55249071	4857	0.1	-	-	-	-	-	-	-	-	-	-	-	Known-Missense
tHqDuGgLuX	Discontinuation	short-variant	EGFR	known	E746_A750del	c.2236_2250delGAATTAAGAGAAGCA	7:55242465	4375	27.7	-	-	-	-	-	-	-	-	-	-	-	Known-InDel
tHqDuGgLuX	Discontinuation	copy-number-alteration	ERBB2	known	-	-	-	-	-	2.93	-	-	amplification	-	-	-	-	-	-	-	Amplification
tHqDuGgLuX	Discontinuation	copy-number-alteration	CCNE1	known	-	-	-	-	-	2.69	-	-	amplification	-	-	-	-	-	-	-	Amplification
tHqDuGgLuX	Discontinuation	copy-number-alteration	PIK3CA	known	-	-	-	-	-	2.62	-	-	amplification	-	-	-	-	-	-	-	Amplification
tHqDuGgLuX	C1D1	short-variant	EGFR	known	T790M	c.2369C>T	7:55249071	8178	11.66	-	-	-	-	-	-	-	-	-	-	-	Known-Missense
tHqDuGgLuX	C1D1	short-variant	EGFR	known	E746_A750del	c.2236_2250delGAATTAAGAGAAGCA	7:55242465	8793	35.25	-	-	-	-	-	-	-	-	-	-	-	Known-InDel
CVSjfvJLjk	Discontinuation	short-variant	EGFR	known	E746_A750del	c.2235_2249delGGAATTAAGAGAAGC	7:55242464	3435	6.87	-	-	-	-	-	-	-	-	-	-	-	Known-InDel
CVSjfvJLjk	Discontinuation	copy-number-alteration	MET	known	-	-	-	-	-	3.67	-	-	amplification	-	-	-	-	-	-	-	Amplification
CVSjfvJLjk	Discontinuation	rearrangement	NTRK1	known	-	-	-	-	-	-	-	-	-	NTRK1	TPM3	Fusion	-	1:156845077	1:154134369	-	Rearrangement
CVSjfvJLjk	C1D1	short-variant	EGFR	known	T790M	c.2369C>T	7:55249071	2473	0.13	-	-	-	-	-	-	-	-	-	-	-	Known-Missense
CVSjfvJLjk	C1D1	short-variant	EGFR	known	E746_A750del	c.2235_2249delGGAATTAAGAGAAGC	7:55242464	2287	1.18	-	-	-	-	-	-	-	-	-	-	-	Known-InDel
TRrW0FZpC2	Discontinuation	short-variant	EGFR	known	E746_A750del	c.2235_2249delGGAATTAAGAGAAGC	7:55242464	3124	3.45	-	-	-	-	-	-	-	-	-	-	-	Known-InDel
TRrW0FZpC2	Discontinuation	copy-number-alteration	MET	known	-	-	-	-	-	2.29	-	-	amplification	-	-	-	-	-	-	-	Amplification
TRrW0FZpC2	C1D1	short-variant	EGFR	known	T790M	c.2369C>T	7:55249071	5547	5.71	-	-	-	-	-	-	-	-	-	-	-	Known-Missense
TRrW0FZpC2	C1D1	short-variant	EGFR	known	E746_A750del	c.2235_2249delGGAATTAAGAGAAGC	7:55242464	6150	23.29	-	-	-	-	-	-	-	-	-	-	-	Known-InDel
T9WXAkTTYg	C1D1	short-variant	EGFR	known	T790M	c.2369C>T	7:55249071	3663	0.71	-	-	-	-	-	-	-	-	-	-	-	Known-Missense
T9WXAkTTYg	C1D1	short-variant	EGFR	known	E746_T751delinsA	c.2237_2251delAATTAAGAGAAGCAA	7:55242466	3913	7.15	-	-	-	-	-	-	-	-	-	-	-	Known-InDel
zK1our4dxZ	C1D1	short-variant	EGFR	known	T790M	c.2369C>T	7:55249071	2254	0.14	-	-	-	-	-	-	-	-	-	-	-	Known-Missense
zK1our4dxZ	C1D1	short-variant	EGFR	known	E746_A750del	c.2235_2249delGGAATTAAGAGAAGC	7:55242464	2443	0.28	-	-	-	-	-	-	-	-	-	-	-	Known-InDel
gDr10jMvYF	Discontinuation	short-variant	EGFR	known	E746_A750del	c.2235_2249delGGAATTAAGAGAAGC	7:55242464	2656	0.15	-	-	-	-	-	-	-	-	-	-	-	Known-InDel
gDr10jMvYF	C1D1	short-variant	EGFR	known	E746_A750del	c.2235_2249delGGAATTAAGAGAAGC	7:55242464	2295	0.47	-	-	-	-	-	-	-	-	-	-	-	Known-InDel
AQAL3dFzK0	Discontinuation	short-variant	EGFR	known	L858R	c.2573T>G	7:55259515	1715	1.38	-	-	-	-	-	-	-	-	-	-	-	Known-Missense
AQAL3dFzK0	Discontinuation	short-variant	EGFR	known	T790M	c.2369C>T	7:55249071	1718	0.88	-	-	-	-	-	-	-	-	-	-	-	Known-Missense
AQAL3dFzK0	Discontinuation	short-variant	EGFR	known	V774_C775insHV	c.2316_2321dupCCACGT	7:55249017	1756	0.62	-	-	-	-	-	-	-	-	-	-	-	Known-InDel
AQAL3dFzK0	C1D1	short-variant	EGFR	known	T790M	c.2369C>T	7:55249071	4291	1.57	-	-	-	-	-	-	-	-	-	-	-	Known-Missense
AQAL3dFzK0	C1D1	short-variant	EGFR	known	L858R	c.2573T>G	7:55259515	3374	3.26	-	-	-	-	-	-	-	-	-	-	-	Known-Missense
AIvzxoduVX	Progression	short-variant	EGFR	known	E746_A750del	c.2236_2250delGAATTAAGAGAAGCA	7:55242465	5480	0.69	-	-	-	-	-	-	-	-	-	-	-	Known-InDel
AIvzxoduVX	C1D1	short-variant	EGFR	known	T790M	c.2369C>T	7:55249071	1529	4.74	-	-	-	-	-	-	-	-	-	-	-	Known-Missense
AIvzxoduVX	C1D1	short-variant	EGFR	known	E746_A750del	c.2236_2250delGAATTAAGAGAAGCA	7:55242465	1461	13.62	-	-	-	-	-	-	-	-	-	-	-	Known-InDel
2G0yEFW6Gp	Discontinuation	short-variant	EGFR	unknown	L718Q	c.2153T>A	7:55241705	2406	5.33	-	-	-	-	-	-	-	-	-	-	-	Unknown-Missense
2G0yEFW6Gp	Discontinuation	short-variant	EGFR	known	L747_A750delinsP	c.2239_2248delTTAAGAGAAGinsC	7:55242469	2197	6.99	-	-	-	-	-	-	-	-	-	-	-	Known-InDel
2G0yEFW6Gp	C1D1	short-variant	EGFR	known	L747_A750delinsP	c.2239_2248delTTAAGAGAAGinsC	7:55242469	1956	0.52	-	-	-	-	-	-	-	-	-	-	-	Known-InDel
GbSQzT2pJm	Discontinuation	short-variant	EGFR	known	L858R	c.2573T>G	7:55259515	2180	0.43	-	-	-	-	-	-	-	-	-	-	-	Known-Missense
GbSQzT2pJm	C1D1	short-variant	EGFR	known	T790M	c.2369C>T	7:55249071	1653	3.52	-	-	-	-	-	-	-	-	-	-	-	Known-Missense
GbSQzT2pJm	C1D1	short-variant	EGFR	known	L858R	c.2573T>G	7:55259515	1567	4.85	-	-	-	-	-	-	-	-	-	-	-	Known-Missense
xcBpoBCL3o	Discontinuation	short-variant	EGFR	known	L858R	c.2573T>G	7:55259515	4357	0.24	-	-	-	-	-	-	-	-	-	-	-	Known-Missense
xcBpoBCL3o	Discontinuation	short-variant	EGFR	known	T790M	c.2369C>T	7:55249071	4688	0.06	-	-	-	-	-	-	-	-	-	-	-	Known-Missense
xcBpoBCL3o	C1D1	short-variant	EGFR	known	T790M	c.2369C>T	7:55249071	5648	3.48	-	-	-	-	-	-	-	-	-	-	-	Known-Missense
xcBpoBCL3o	C1D1	short-variant	EGFR	known	L858R	c.2573T>G	7:55259515	4587	10.2	-	-	-	-	-	-	-	-	-	-	-	Known-Missense
5g4aDO41xR	Discontinuation	short-variant	EGFR	known	L747_T751del	c.2238_2253delATTAAGAGAAGCAACAinsG	7:55242468	3447	1.13	-	-	-	-	-	-	-	-	-	-	-	Known-InDel
5g4aDO41xR	C1D1	short-variant	EGFR	known	T790M	c.2369C>T	7:55249071	1493	1.01	-	-	-	-	-	-	-	-	-	-	-	Known-Missense
5g4aDO41xR	C1D1	short-variant	EGFR	known	L747_T751del	c.2238_2253delATTAAGAGAAGCAACAinsG	7:55242468	1418	5.6	-	-	-	-	-	-	-	-	-	-	-	Known-InDel
m4MzwUMSPF	Discontinuation	short-variant	EGFR	known	E746_A750del	c.2236_2250delGAATTAAGAGAAGCA	7:55242465	7800	36.14	-	-	-	-	-	-	-	-	-	-	-	Known-InDel
m4MzwUMSPF	Discontinuation	copy-number-alteration	PIK3CA	known	-	-	-	-	-	2.6	-	-	amplification	-	-	-	-	-	-	-	Amplification
m4MzwUMSPF	C1D1	short-variant	EGFR	known	T790M	c.2369C>T	7:55249071	5264	2.56	-	-	-	-	-	-	-	-	-	-	-	Known-Missense
m4MzwUMSPF	C1D1	short-variant	EGFR	known	E746_A750del	c.2236_2250delGAATTAAGAGAAGCA	7:55242465	5808	19.09	-	-	-	-	-	-	-	-	-	-	-	Known-InDel
VfvO5fzRtd	Discontinuation	short-variant	EGFR	known	T790M	c.2369C>T	7:55249071	7028	0.07	-	-	-	-	-	-	-	-	-	-	-	Known-Missense
VfvO5fzRtd	Discontinuation	short-variant	EGFR	known	E746_A750del	c.2236_2250delGAATTAAGAGAAGCA	7:55242465	5914	0.32	-	-	-	-	-	-	-	-	-	-	-	Known-InDel
VfvO5fzRtd	C1D1	short-variant	EGFR	known	T790M	c.2369C>T	7:55249071	3819	2.72	-	-	-	-	-	-	-	-	-	-	-	Known-Missense
VfvO5fzRtd	C1D1	short-variant	EGFR	known	E746_A750del	c.2236_2250delGAATTAAGAGAAGCA	7:55242465	4109	6.96	-	-	-	-	-	-	-	-	-	-	-	Known-InDel
Qo0eT33GCi	Progression	short-variant	EGFR	known	L747_A750delinsP	c.2239_2248delTTAAGAGAAGinsC	7:55242469	2771	0.32	-	-	-	-	-	-	-	-	-	-	-	Known-InDel
Qo0eT33GCi	C1D1	short-variant	EGFR	known	T790M	c.2369C>T	7:55249071	4690	8.12	-	-	-	-	-	-	-	-	-	-	-	Known-Missense
Qo0eT33GCi	C1D1	short-variant	EGFR	known	L747_A750delinsP	c.2239_2248delTTAAGAGAAGinsC	7:55242469	5141	43.95	-	-	-	-	-	-	-	-	-	-	-	Known-InDel
n6XP06G1tW	Progression	short-variant	EGFR	known	T790M	c.2369C>T	7:55249071	6449	1.53	-	-	-	-	-	-	-	-	-	-	-	Known-Missense
n6XP06G1tW	Progression	short-variant	EGFR	known	E746_A750del	c.2235_2249delGGAATTAAGAGAAGC	7:55242464	5544	3.64	-	-	-	-	-	-	-	-	-	-	-	Known-InDel
n6XP06G1tW	C1D1	short-variant	EGFR	known	T790M	c.2369C>T	7:55249071	2308	0.88	-	-	-	-	-	-	-	-	-	-	-	Known-Missense
n6XP06G1tW	C1D1	short-variant	EGFR	known	E746_A750del	c.2235_2249delGGAATTAAGAGAAGC	7:55242464	2260	1.28	-	-	-	-	-	-	-	-	-	-	-	Known-InDel
ePbNDT0x84	Discontinuation	short-variant	EGFR	known	E746_A750del	c.2236_2250delGAATTAAGAGAAGCA	7:55242465	4298	2.28	-	-	-	-	-	-	-	-	-	-	-	Known-InDel
ePbNDT0x84	C1D1	short-variant	EGFR	known	T790M	c.2369C>T	7:55249071	4951	0.59	-	-	-	-	-	-	-	-	-	-	-	Known-Missense
ePbNDT0x84	C1D1	short-variant	EGFR	known	E746_A750del	c.2236_2250delGAATTAAGAGAAGCA	7:55242465	5111	1.23	-	-	-	-	-	-	-	-	-	-	-	Known-InDel
Ow8GhY61yv	Discontinuation	short-variant	EGFR	known	T790M	c.2369C>T	7:55249071	2739	0.15	-	-	-	-	-	-	-	-	-	-	-	Known-Missense
Ow8GhY61yv	Discontinuation	short-variant	EGFR	known	L747_T751del	c.2240_2254delTAAGAGAAGCAACAT	7:55242467	2307	0.13	-	-	-	-	-	-	-	-	-	-	-	Known-InDel
Ow8GhY61yv	C1D1	short-variant	EGFR	known	T790M	c.2369C>T	7:55249071	3014	0.63	-	-	-	-	-	-	-	-	-	-	-	Known-Missense
Ow8GhY61yv	C1D1	short-variant	EGFR	known	L747_T751del	c.2240_2254delTAAGAGAAGCAACAT	7:55242467	2852	0.98	-	-	-	-	-	-	-	-	-	-	-	Known-InDel
a4vYKuIt3h	Discontinuation	short-variant	EGFR	known	L747_T751del	c.2240_2254delTAAGAGAAGCAACAT	7:55242467	3457	0.92	-	-	-	-	-	-	-	-	-	-	-	Known-InDel
a4vYKuIt3h	Discontinuation	rearrangement	RET	known	-	-	-	-	-	-	-	-	-	RET	ERC1	Fusion	-	10:43611545	10:1520164	-	Rearrangement
a4vYKuIt3h	C1D1	short-variant	EGFR	known	T790M	c.2369C>T	7:55249071	5550	10.94	-	-	-	-	-	-	-	-	-	-	-	Known-Missense
a4vYKuIt3h	C1D1	short-variant	EGFR	known	L747_T751del	c.2240_2254delTAAGAGAAGCAACAT	7:55242467	5787	37.78	-	-	-	-	-	-	-	-	-	-	-	Known-InDel
aQri83YvnN	Discontinuation	short-variant	EGFR	known	L858R	c.2573T>G	7:55259515	8126	23.84	-	-	-	-	-	-	-	-	-	-	-	Known-Missense
aQri83YvnN	Discontinuation	short-variant	EGFR	known	T790M	c.2369C>T	7:55249071	8849	12.71	-	-	-	-	-	-	-	-	-	-	-	Known-Missense
aQri83YvnN	Discontinuation	short-variant	EGFR	unknown	L792F	c.2374C>T	7:55249076	8852	5.22	-	-	-	-	-	-	-	-	-	-	-	Unknown-Missense
aQri83YvnN	Discontinuation	short-variant	EGFR	unknown	C797G	c.2389T>G	7:55249091	8634	1.51	-	-	-	-	-	-	-	-	-	-	-	Unknown-Missense
aQri83YvnN	Discontinuation	short-variant	EGFR	unknown	L792H	c.2375_2376delTCinsAT	7:55249077	8819	1.03	-	-	-	-	-	-	-	-	-	-	-	Unknown-Missense
aQri83YvnN	Discontinuation	copy-number-alteration	CCND2	known	-	-	-	-	-	2.79	-	-	amplification	-	-	-	-	-	-	-	Amplification
aQri83YvnN	Discontinuation	copy-number-alteration	ERBB2	known	-	-	-	-	-	2.49	-	-	amplification	-	-	-	-	-	-	-	Amplification
aQri83YvnN	Discontinuation	copy-number-alteration	PIK3CA	known	-	-	-	-	-	2.35	-	-	amplification	-	-	-	-	-	-	-	Amplification
aQri83YvnN	C1D1	short-variant	EGFR	known	T790M	c.2369C>T	7:55249071	6467	5.81	-	-	-	-	-	-	-	-	-	-	-	Known-Missense
aQri83YvnN	C1D1	short-variant	EGFR	known	L858R	c.2573T>G	7:55259515	5252	18.44	-	-	-	-	-	-	-	-	-	-	-	Known-Missense
N0bLhWa1wc	Discontinuation	short-variant	EGFR	known	L858R	c.2573T>G	7:55259515	5730	0.37	-	-	-	-	-	-	-	-	-	-	-	Known-Missense
N0bLhWa1wc	C1D1	short-variant	EGFR	known	T790M	c.2369C>T	7:55249071	4039	0.08	-	-	-	-	-	-	-	-	-	-	-	Known-Missense
N0bLhWa1wc	C1D1	short-variant	EGFR	known	L858R	c.2573T>G	7:55259515	3533	0.73	-	-	-	-	-	-	-	-	-	-	-	Known-Missense
ZW4E6IwncJ	Discontinuation	short-variant	EGFR	known	L858R	c.2573T>G	7:55259515	3193	0.85	-	-	-	-	-	-	-	-	-	-	-	Known-Missense
ZW4E6IwncJ	C1D1	short-variant	EGFR	known	L858R	c.2573T>G	7:55259515	1398	0.72	-	-	-	-	-	-	-	-	-	-	-	Known-Missense
JhcNSvJATJ	Discontinuation	short-variant	EGFR	known	E746_A750del	c.2236_2250delGAATTAAGAGAAGCA	7:55242465	1415	0.63	-	-	-	-	-	-	-	-	-	-	-	Known-InDel
JhcNSvJATJ	C1D1	short-variant	EGFR	known	E746_A750del	c.2236_2250delGAATTAAGAGAAGCA	7:55242465	1511	0.13	-	-	-	-	-	-	-	-	-	-	-	Known-InDel
5d1Q7vOHRV	Discontinuation	short-variant	EGFR	known	E746_A750del	c.2235_2249delGGAATTAAGAGAAGC	7:55242464	5883	2.12	-	-	-	-	-	-	-	-	-	-	-	Known-InDel
5d1Q7vOHRV	Discontinuation	copy-number-alteration	CCNE1	known	-	-	-	-	-	2.2	-	-	amplification	-	-	-	-	-	-	-	Amplification
5d1Q7vOHRV	C1D1	short-variant	EGFR	known	T790M	c.2369C>T	7:55249071	3841	2.23	-	-	-	-	-	-	-	-	-	-	-	Known-Missense
5d1Q7vOHRV	C1D1	short-variant	EGFR	known	E746_A750del	c.2235_2249delGGAATTAAGAGAAGC	7:55242464	3735	15.28	-	-	-	-	-	-	-	-	-	-	-	Known-InDel
hLII28YMyp	Progression	short-variant	EGFR	known	L858R	c.2573T>G	7:55259515	6382	2.09	-	-	-	-	-	-	-	-	-	-	-	Known-Missense
hLII28YMyp	Progression	short-variant	EGFR	known	T790M	c.2369C>T	7:55249071	6909	1.15	-	-	-	-	-	-	-	-	-	-	-	Known-Missense
hLII28YMyp	Progression	short-variant	EGFR	known	C797S	c.2389T>A	7:55249091	6746	1.1	-	-	-	-	-	-	-	-	-	-	-	Known-Missense
hLII28YMyp	C1D1	short-variant	EGFR	known	T790M	c.2369C>T	7:55249071	7278	5.94	-	-	-	-	-	-	-	-	-	-	-	Known-Missense
hLII28YMyp	C1D1	short-variant	EGFR	known	L858R	c.2573T>G	7:55259515	5716	10.04	-	-	-	-	-	-	-	-	-	-	-	Known-Missense
6kRvVGnKXv	Discontinuation	short-variant	EGFR	known	E746_A750del	c.2236_2250delGAATTAAGAGAAGCA	7:55242465	3105	27.18	-	-	-	-	-	-	-	-	-	-	-	Known-InDel
6kRvVGnKXv	C1D1	short-variant	EGFR	known	T790M	c.2369C>T	7:55249071	2760	4.32	-	-	-	-	-	-	-	-	-	-	-	Known-Missense
6kRvVGnKXv	C1D1	short-variant	EGFR	known	E746_A750del	c.2236_2250delGAATTAAGAGAAGCA	7:55242465	2676	12.36	-	-	-	-	-	-	-	-	-	-	-	Known-InDel
0jgC7DkqTB	Progression	short-variant	EGFR	known	L858R	c.2573T>G	7:55259515	9536	26.71	-	-	-	-	-	-	-	-	-	-	-	Known-Missense
0jgC7DkqTB	Progression	short-variant	EGFR	known	T790M	c.2369C>T	7:55249071	10334	4.48	-	-	-	-	-	-	-	-	-	-	-	Known-Missense
0jgC7DkqTB	Progression	short-variant	BRAF	known	V600E	c.1799T>A	7:140453136	7998	4.16	-	-	-	-	-	-	-	-	-	-	-	Known-Missense
0jgC7DkqTB	Progression	short-variant	EGFR	known	C797S	c.2389T>A	7:55249091	10024	0.1	-	-	-	-	-	-	-	-	-	-	-	Known-Missense
0jgC7DkqTB	Progression	copy-number-alteration	CDK6	known	-	-	-	-	-	2.52	-	-	amplification	-	-	-	-	-	-	-	Amplification
0jgC7DkqTB	Progression	copy-number-alteration	MET	known	-	-	-	-	-	2.43	-	-	amplification	-	-	-	-	-	-	-	Amplification
0jgC7DkqTB	C1D1	short-variant	EGFR	known	T790M	c.2369C>T	7:55249071	4565	0.4	-	-	-	-	-	-	-	-	-	-	-	Known-Missense
0jgC7DkqTB	C1D1	short-variant	EGFR	known	L858R	c.2573T>G	7:55259515	4022	2	-	-	-	-	-	-	-	-	-	-	-	Known-Missense
BnLnnzlHHc	Progression	short-variant	EGFR	known	E746_A750del	c.2235_2249delGGAATTAAGAGAAGC	7:55242464	2053	1.37	-	-	-	-	-	-	-	-	-	-	-	Known-InDel
BnLnnzlHHc	Discontinuation	short-variant	EGFR	known	E746_A750del	c.2235_2249delGGAATTAAGAGAAGC	7:55242464	1869	2.03	-	-	-	-	-	-	-	-	-	-	-	Known-InDel
BnLnnzlHHc	C1D1	short-variant	EGFR	known	T790M	c.2369C>T	7:55249071	6385	15.55	-	-	-	-	-	-	-	-	-	-	-	Known-Missense
BnLnnzlHHc	C1D1	short-variant	EGFR	known	E746_A750del	c.2235_2249delGGAATTAAGAGAAGC	7:55242464	6604	53.3	-	-	-	-	-	-	-	-	-	-	-	Known-InDel
lw0cxaB6ln	Discontinuation	short-variant	EGFR	known	T790M	c.2369C>T	7:55249071	3312	6.42	-	-	-	-	-	-	-	-	-	-	-	Known-Missense
lw0cxaB6ln	Discontinuation	short-variant	EGFR	known	C797S	c.2390G>C	7:55249092	3312	3.42	-	-	-	-	-	-	-	-	-	-	-	Known-Missense
lw0cxaB6ln	Discontinuation	short-variant	EGFR	known	C797S	c.2389T>A	7:55249091	3293	2.63	-	-	-	-	-	-	-	-	-	-	-	Known-Missense
lw0cxaB6ln	Discontinuation	short-variant	EGFR	known	E746_A750del	c.2235_2249delGGAATTAAGAGAAGC	7:55242464	2944	16.67	-	-	-	-	-	-	-	-	-	-	-	Known-InDel
lw0cxaB6ln	C1D1	short-variant	EGFR	known	T790M	c.2369C>T	7:55249071	5392	2.42	-	-	-	-	-	-	-	-	-	-	-	Known-Missense
lw0cxaB6ln	C1D1	short-variant	EGFR	known	E746_A750del	c.2235_2249delGGAATTAAGAGAAGC	7:55242464	5303	8.58	-	-	-	-	-	-	-	-	-	-	-	Known-InDel
gdVgUjnhIm	Progression	short-variant	EGFR	known	E746_A750del	c.2235_2249delGGAATTAAGAGAAGC	7:55242464	7414	16.26	-	-	-	-	-	-	-	-	-	-	-	Known-InDel
gdVgUjnhIm	Progression	copy-number-alteration	CCNE1	known	-	-	-	-	-	3.35	-	-	amplification	-	-	-	-	-	-	-	Amplification
gdVgUjnhIm	Progression	copy-number-alteration	MET	known	-	-	-	-	-	2.65	-	-	amplification	-	-	-	-	-	-	-	Amplification
gdVgUjnhIm	Progression	copy-number-alteration	CDK6	known	-	-	-	-	-	2.39	-	-	amplification	-	-	-	-	-	-	-	Amplification
gdVgUjnhIm	C1D1	short-variant	EGFR	known	T790M	c.2369C>T	7:55249071	923	4.78	-	-	-	-	-	-	-	-	-	-	-	Known-Missense
gdVgUjnhIm	C1D1	short-variant	EGFR	known	E746_A750del	c.2235_2249delGGAATTAAGAGAAGC	7:55242464	931	9.66	-	-	-	-	-	-	-	-	-	-	-	Known-InDel
L5hLIKCt7N	Progression	short-variant	EGFR	known	T790M	c.2369C>T	7:55249071	2248	4.38	-	-	-	-	-	-	-	-	-	-	-	Known-Missense
L5hLIKCt7N	Progression	short-variant	EGFR	known	L858R	c.2573T>G	7:55259515	2446	2.92	-	-	-	-	-	-	-	-	-	-	-	Known-Missense
L5hLIKCt7N	C1D1	short-variant	EGFR	known	L858R	c.2573T>G	7:55259515	2302	11.77	-	-	-	-	-	-	-	-	-	-	-	Known-Missense
L5hLIKCt7N	C1D1	short-variant	EGFR	known	T790M	c.2369C>T	7:55249071	2481	13.11	-	-	-	-	-	-	-	-	-	-	-	Known-Missense
Gq0KF7rynf	Progression	short-variant	EGFR	known	E746_A750del	c.2235_2249delGGAATTAAGAGAAGC	7:55242464	2711	2.5	-	-	-	-	-	-	-	-	-	-	-	Known-InDel
Gq0KF7rynf	C1D1	short-variant	EGFR	known	T790M	c.2369C>T	7:55249071	2807	5.42	-	-	-	-	-	-	-	-	-	-	-	Known-Missense
Gq0KF7rynf	C1D1	short-variant	EGFR	known	E746_A750del	c.2235_2249delGGAATTAAGAGAAGC	7:55242464	2717	20.5	-	-	-	-	-	-	-	-	-	-	-	Known-InDel
n0Ww3lEvJM	Progression	short-variant	EGFR	known	L747_A750delinsP	c.2239_2248delTTAAGAGAAGinsC	7:55242469	4366	7.97	-	-	-	-	-	-	-	-	-	-	-	Known-InDel
n0Ww3lEvJM	C1D1	short-variant	EGFR	known	T790M	c.2369C>T	7:55249071	9161	0.7	-	-	-	-	-	-	-	-	-	-	-	Known-Missense
n0Ww3lEvJM	C1D1	short-variant	EGFR	known	L747_A750delinsP	c.2239_2248delTTAAGAGAAGinsC	7:55242469	9890	41.73	-	-	-	-	-	-	-	-	-	-	-	Known-InDel
4CXU9HOXm2	Discontinuation	short-variant	EGFR	known	E746_A750del	c.2235_2249delGGAATTAAGAGAAGC	7:55242464	3799	0.13	-	-	-	-	-	-	-	-	-	-	-	Known-InDel
4CXU9HOXm2	C1D1	short-variant	EGFR	known	T790M	c.2369C>T	7:55249071	2772	1.4	-	-	-	-	-	-	-	-	-	-	-	Known-Missense
4CXU9HOXm2	C1D1	short-variant	EGFR	known	E746_A750del	c.2235_2249delGGAATTAAGAGAAGC	7:55242464	2500	5.96	-	-	-	-	-	-	-	-	-	-	-	Known-InDel
0dmNF78UGC	Discontinuation	short-variant	EGFR	known	L858R	c.2573T>G	7:55259515	3916	8.81	-	-	-	-	-	-	-	-	-	-	-	Known-Missense
0dmNF78UGC	Discontinuation	short-variant	EGFR	known	T790M	c.2369C>T	7:55249071	4199	2.63	-	-	-	-	-	-	-	-	-	-	-	Known-Missense
0dmNF78UGC	Discontinuation	short-variant	KRAS	known	G12D	c.35G>A	12:25398284	1787	1.01	-	-	-	-	-	-	-	-	-	-	-	Known-Missense
0dmNF78UGC	Discontinuation	short-variant	EGFR	known	C797S	c.2389T>A	7:55249091	4104	0.47	-	-	-	-	-	-	-	-	-	-	-	Known-Missense
0dmNF78UGC	Discontinuation	copy-number-alteration	MET	known	-	-	-	-	-	2.17	-	-	amplification	-	-	-	-	-	-	-	Amplification
0dmNF78UGC	C1D1	short-variant	EGFR	known	T790M	c.2369C>T	7:55249071	7790	9.88	-	-	-	-	-	-	-	-	-	-	-	Known-Missense
0dmNF78UGC	C1D1	short-variant	EGFR	known	L858R	c.2573T>G	7:55259515	6252	28.02	-	-	-	-	-	-	-	-	-	-	-	Known-Missense
cG5WCJ8nB5	Progression	short-variant	EGFR	known	L858R	c.2573T>G	7:55259515	1542	2.59	-	-	-	-	-	-	-	-	-	-	-	Known-Missense
cG5WCJ8nB5	C1D1	short-variant	EGFR	known	T790M	c.2369C>T	7:55249071	2389	6.01	-	-	-	-	-	-	-	-	-	-	-	Known-Missense
cG5WCJ8nB5	C1D1	short-variant	EGFR	known	L858R	c.2573T>G	7:55259515	2108	15.34	-	-	-	-	-	-	-	-	-	-	-	Known-Missense
YPrKI8d2Bz	Discontinuation	short-variant	EGFR	known	T790M	c.2369C>T	7:55249071	6821	0.06	-	-	-	-	-	-	-	-	-	-	-	Known-Missense
YPrKI8d2Bz	Discontinuation	short-variant	EGFR	known	E746_A750del	c.2236_2250delGAATTAAGAGAAGCA	7:55242465	6163	1.73	-	-	-	-	-	-	-	-	-	-	-	Known-InDel
YPrKI8d2Bz	Discontinuation	rearrangement	RET	known	-	-	-	-	-	-	-	-	-	RET	CCDC6	Fusion	-	10:43609963	10:61665220	-	Rearrangement
YPrKI8d2Bz	Discontinuation	rearrangement	RET	known	-	-	-	-	-	-	-	-	-	RET	CCDC6	Fusion	-	10:43609966	10:61665223	-	Rearrangement
YPrKI8d2Bz	C1D1	short-variant	EGFR	known	T790M	c.2369C>T	7:55249071	4229	0.59	-	-	-	-	-	-	-	-	-	-	-	Known-Missense
YPrKI8d2Bz	C1D1	short-variant	EGFR	known	E746_A750del	c.2236_2250delGAATTAAGAGAAGCA	7:55242465	4149	0.81	-	-	-	-	-	-	-	-	-	-	-	Known-InDel
0XzCepEcEN	Discontinuation	short-variant	EGFR	known	E746_A750del	c.2235_2249delGGAATTAAGAGAAGC	7:55242464	1557	0.83	-	-	-	-	-	-	-	-	-	-	-	Known-InDel
0XzCepEcEN	C1D1	short-variant	EGFR	known	E746_A750del	c.2235_2249delGGAATTAAGAGAAGC	7:55242464	800	0.74	-	-	-	-	-	-	-	-	-	-	-	Known-InDel
OF8aHMSl1Y	Progression	short-variant	EGFR	known	L858R	c.2573T>G	7:55259515	2937	1.22	-	-	-	-	-	-	-	-	-	-	-	Known-Missense
OF8aHMSl1Y	Progression	short-variant	EGFR	known	C797S	c.2390_2391delGCinsCT	7:55249092	2940	0.25	-	-	-	-	-	-	-	-	-	-	-	Known-Missense
OF8aHMSl1Y	Progression	short-variant	EGFR	known	T790M	c.2369C>T	7:55249071	3045	0.2	-	-	-	-	-	-	-	-	-	-	-	Known-Missense
OF8aHMSl1Y	C1D1	short-variant	EGFR	known	T790M	c.2369C>T	7:55249071	5226	0.49	-	-	-	-	-	-	-	-	-	-	-	Known-Missense
OF8aHMSl1Y	C1D1	short-variant	EGFR	known	L858R	c.2573T>G	7:55259515	4537	0.54	-	-	-	-	-	-	-	-	-	-	-	Known-Missense

## Sheet: AURA3_chemotherapy arm
Patient_ID	Visit_name	VARIANT-TYPE	GENE	SOMATIC STATUS/FUNCTIONAL IMPACT	SV-PROTEIN-CHANGE	SV-CDS-CHANGE	SV-GENOME-POSITION	SV-COVERAGE	SV-PERCENT-READS	CNA-COPY-NUMBER	CNA-EXONS	CNA-RATIO	CNA-TYPE	REARR-GENE1	REARR-GENE2	REARR-DESCRIPTION	REARR-IN-FRAME?	REARR-POS1	REARR-POS2	REARR-NUMBER-OF-READS	Type
ZKDDYYZl3M	Discontinuation	short-variant	EGFR	known	L858R	c.2573T>G	7:55259515	5565	0.25	-	-	-	-	-	-	-	-	-	-	-	Known-Missense
ZKDDYYZl3M	C1D1	short-variant	EGFR	known	T790M	c.2369C>T	7:55249071	22471	0.55	-	-	-	-	-	-	-	-	-	-	-	Known-Missense
ZKDDYYZl3M	C1D1	short-variant	EGFR	known	L858R	c.2573T>G	7:55259515	11808	2.48	-	-	-	-	-	-	-	-	-	-	-	Known-Missense
r85zodDio3	Discontinuation	short-variant	EGFR	known	L858R	c.2573T>G	7:55259515	6326	23.84	-	-	-	-	-	-	-	-	-	-	-	Known-Missense
r85zodDio3	Discontinuation	short-variant	EGFR	known	T790M	c.2369C>T	7:55249071	6662	8.41	-	-	-	-	-	-	-	-	-	-	-	Known-Missense
r85zodDio3	C1D1	short-variant	EGFR	known	T790M	c.2369C>T	7:55249071	1936	2.24	-	-	-	-	-	-	-	-	-	-	-	Known-Missense
r85zodDio3	C1D1	short-variant	EGFR	known	L858R	c.2573T>G	7:55259515	1778	6.48	-	-	-	-	-	-	-	-	-	-	-	Known-Missense
eQzLtSGi77	C1D1	short-variant	EGFR	known	L858R	c.2573T>G	7:55259515	1663	2.46	-	-	-	-	-	-	-	-	-	-	-	Known-Missense
eQzLtSGi77	C1D1	short-variant	EGFR	known	T790M	c.2369C>T	7:55249071	1772	0.78	-	-	-	-	-	-	-	-	-	-	-	Known-Missense
eQzLtSGi77	Discontinuation	short-variant	EGFR	known	L858R	c.2573T>G	7:55259515	1800	0.66	-	-	-	-	-	-	-	-	-	-	-	Known-Missense
eQzLtSGi77	Discontinuation	short-variant	EGFR	known	T790M	c.2369C>T	7:55249071	1896	0.51	-	-	-	-	-	-	-	-	-	-	-	Known-Missense
7nGD5WtJy2	Discontinuation	short-variant	EGFR	known	L747_S752del	c.2239_2256delTTAAGAGAAGCAACATCT	7:55242468	2536	0.07	-	-	-	-	-	-	-	-	-	-	-	Known-InDel
7nGD5WtJy2	C1D1	short-variant	EGFR	known	T790M	c.2369C>T	7:55249071	5689	11.71	-	-	-	-	-	-	-	-	-	-	-	Known-Missense
7nGD5WtJy2	C1D1	short-variant	EGFR	known	E746_A750del	c.2235_2249delGGAATTAAGAGAAGC	7:55242464	6437	24.28	-	-	-	-	-	-	-	-	-	-	-	Known-InDel
unx70IANGY	Progression	short-variant	EGFR	known	L858R	c.2573T>G	7:55259515	2447	16.35	-	-	-	-	-	-	-	-	-	-	-	Known-Missense
unx70IANGY	Progression	short-variant	EGFR	known	T790M	c.2369C>T	7:55249071	2727	0.23	-	-	-	-	-	-	-	-	-	-	-	Known-Missense
unx70IANGY	C1D1	short-variant	EGFR	known	T790M	c.2369C>T	7:55249071	10572	37.86	-	-	-	-	-	-	-	-	-	-	-	Known-Missense
unx70IANGY	C1D1	short-variant	EGFR	known	L858R	c.2573T>G	7:55259515	8845	67.74	-	-	-	-	-	-	-	-	-	-	-	Known-Missense
vpIcmG35ue	Progression	short-variant	EGFR	known	T790M	c.2369C>T	7:55249071	8403	1.39	-	-	-	-	-	-	-	-	-	-	-	Known-Missense
vpIcmG35ue	Progression	short-variant	EGFR	known	E746_P753delinsVS	c.2237_2257delAATTAAGAGAAGCAACATCTCinsTCT	7:55242467	7485	4.18	-	-	-	-	-	-	-	-	-	-	-	Known-InDel
vpIcmG35ue	C1D1	short-variant	EGFR	known	T790M	c.2369C>T	7:55249071	4482	5.54	-	-	-	-	-	-	-	-	-	-	-	Known-Missense
vpIcmG35ue	C1D1	short-variant	EGFR	known	E746_P753delinsVS	c.2237_2257delAATTAAGAGAAGCAACATCTCinsTCT	7:55242467	4952	17.2	-	-	-	-	-	-	-	-	-	-	-	Known-InDel
VccdQz08Xr	Discontinuation	short-variant	EGFR	known	L858R	c.2573T>G	7:55259515	6257	8.65	-	-	-	-	-	-	-	-	-	-	-	Known-Missense
VccdQz08Xr	C1D1	short-variant	EGFR	known	T790M	c.2369C>T	7:55249071	3651	2.9	-	-	-	-	-	-	-	-	-	-	-	Known-Missense
VccdQz08Xr	C1D1	short-variant	EGFR	known	L858R	c.2573T>G	7:55259515	2778	46.29	-	-	-	-	-	-	-	-	-	-	-	Known-Missense
ChTqfitJvF	Progression	short-variant	EGFR	known	L747_S752del	c.2239_2256delTTAAGAGAAGCAACATCT	7:55242468	5087	61.74	-	-	-	-	-	-	-	-	-	-	-	Known-InDel
ChTqfitJvF	C1D1	short-variant	EGFR	known	L747_S752del	c.2239_2256delTTAAGAGAAGCAACATCT	7:55242468	3357	22.42	-	-	-	-	-	-	-	-	-	-	-	Known-InDel
wPDiIGDPXP	Discontinuation	short-variant	EGFR	known	T790M	c.2369C>T	7:55249071	9505	15.15	-	-	-	-	-	-	-	-	-	-	-	Known-Missense
wPDiIGDPXP	Discontinuation	short-variant	EGFR	known	E746_A750del	c.2235_2249delGGAATTAAGAGAAGC	7:55242464	8568	54.52	-	-	-	-	-	-	-	-	-	-	-	Known-InDel
wPDiIGDPXP	C1D1	short-variant	EGFR	known	T790M	c.2369C>T	7:55249071	4609	6.78	-	-	-	-	-	-	-	-	-	-	-	Known-Missense
wPDiIGDPXP	C1D1	short-variant	EGFR	known	E746_A750del	c.2235_2249delGGAATTAAGAGAAGC	7:55242464	4971	27.07	-	-	-	-	-	-	-	-	-	-	-	Known-InDel
WxZWOInAet	Discontinuation	short-variant	EGFR	known	T790M	c.2369C>T	7:55249071	6345	8.4	-	-	-	-	-	-	-	-	-	-	-	Known-Missense
WxZWOInAet	Discontinuation	short-variant	EGFR	known	E746_A750del	c.2235_2249delGGAATTAAGAGAAGC	7:55242464	5506	21.84	-	-	-	-	-	-	-	-	-	-	-	Known-InDel
WxZWOInAet	C1D1	short-variant	EGFR	known	T790M	c.2369C>T	7:55249071	4630	2.59	-	-	-	-	-	-	-	-	-	-	-	Known-Missense
WxZWOInAet	C1D1	short-variant	EGFR	known	E746_A750del	c.2235_2249delGGAATTAAGAGAAGC	7:55242464	4541	9.68	-	-	-	-	-	-	-	-	-	-	-	Known-InDel
DI4gJLTHnS	Discontinuation	short-variant	EGFR	known	T790M	c.2369C>T	7:55249071	5273	0.1	-	-	-	-	-	-	-	-	-	-	-	Known-Missense
DI4gJLTHnS	Discontinuation	short-variant	EGFR	known	E746_A750del	c.2236_2250delGAATTAAGAGAAGCA	7:55242465	4786	0.93	-	-	-	-	-	-	-	-	-	-	-	Known-InDel
DI4gJLTHnS	C1D1	short-variant	EGFR	known	T790M	c.2369C>T	7:55249071	4253	1.08	-	-	-	-	-	-	-	-	-	-	-	Known-Missense
DI4gJLTHnS	C1D1	short-variant	EGFR	known	E746_A750del	c.2236_2250delGAATTAAGAGAAGCA	7:55242465	4435	5.27	-	-	-	-	-	-	-	-	-	-	-	Known-InDel
MtUsPr5M5C	Discontinuation	short-variant	EGFR	known	E746_A750del	c.2235_2249delGGAATTAAGAGAAGC	7:55242464	3291	0.06	-	-	-	-	-	-	-	-	-	-	-	Known-InDel
MtUsPr5M5C	C1D1	short-variant	EGFR	known	E746_A750del	c.2235_2249delGGAATTAAGAGAAGC	7:55242464	1067	0.28	-	-	-	-	-	-	-	-	-	-	-	Known-InDel
xI0Owso3cP	Progression	short-variant	EGFR	known	T790M	c.2369C>T	7:55249071	2110	1.29	-	-	-	-	-	-	-	-	-	-	-	Known-Missense
xI0Owso3cP	Progression	short-variant	EGFR	known	E746_A750del	c.2236_2250delGAATTAAGAGAAGCA	7:55242465	1817	2.96	-	-	-	-	-	-	-	-	-	-	-	Known-InDel
xI0Owso3cP	C1D1	short-variant	EGFR	known	T790M	c.2369C>T	7:55249071	2869	1.12	-	-	-	-	-	-	-	-	-	-	-	Known-Missense
xI0Owso3cP	C1D1	short-variant	EGFR	known	E746_A750del	c.2236_2250delGAATTAAGAGAAGCA	7:55242465	2746	2.62	-	-	-	-	-	-	-	-	-	-	-	Known-InDel
mJyh6gPIHc	Progression	short-variant	EGFR	known	E746_A750del	c.2236_2250delGAATTAAGAGAAGCA	7:55242465	4180	0.23	-	-	-	-	-	-	-	-	-	-	-	Known-InDel
mJyh6gPIHc	C1D1	short-variant	EGFR	known	E746_A750del	c.2236_2250delGAATTAAGAGAAGCA	7:55242465	1483	1.61	-	-	-	-	-	-	-	-	-	-	-	Known-InDel
s4JnAhuE9l	Discontinuation	short-variant	EGFR	known	L858R	c.2573T>G	7:55259515	9271	17.63	-	-	-	-	-	-	-	-	-	-	-	Known-Missense
s4JnAhuE9l	Discontinuation	short-variant	EGFR	known	T790M	c.2369C>T	7:55249071	10038	5.73	-	-	-	-	-	-	-	-	-	-	-	Known-Missense
s4JnAhuE9l	C1D1	short-variant	EGFR	known	T790M	c.2369C>T	7:55249071	1756	6.09	-	-	-	-	-	-	-	-	-	-	-	Known-Missense
s4JnAhuE9l	C1D1	short-variant	EGFR	known	L858R	c.2573T>G	7:55259515	1635	15.66	-	-	-	-	-	-	-	-	-	-	-	Known-Missense
MiXU7Z6Tdm	Discontinuation	short-variant	EGFR	known	L858R	c.2573T>G	7:55259515	5345	5.19	-	-	-	-	-	-	-	-	-	-	-	Known-Missense
MiXU7Z6Tdm	Discontinuation	short-variant	EGFR	known	T790M	c.2369C>T	7:55249071	5868	1.27	-	-	-	-	-	-	-	-	-	-	-	Known-Missense
MiXU7Z6Tdm	C1D1	short-variant	EGFR	known	T790M	c.2369C>T	7:55249071	8111	0.08	-	-	-	-	-	-	-	-	-	-	-	Known-Missense
MiXU7Z6Tdm	C1D1	short-variant	EGFR	known	L858R	c.2573T>G	7:55259515	5804	0.53	-	-	-	-	-	-	-	-	-	-	-	Known-Missense
Cl5ZxguoJn	Recist ctDNA	short-variant	EGFR	known	L858R	c.2573T>G	7:55259515	5764	6.54	-	-	-	-	-	-	-	-	-	-	-	Known-Missense
Cl5ZxguoJn	Recist ctDNA	short-variant	EGFR	known	T790M	c.2369C>T	7:55249071	6315	0.94	-	-	-	-	-	-	-	-	-	-	-	Known-Missense
Cl5ZxguoJn	Discontinuation	short-variant	EGFR	known	L858R	c.2573T>G	7:55259515	7380	15.88	-	-	-	-	-	-	-	-	-	-	-	Known-Missense
Cl5ZxguoJn	Discontinuation	short-variant	EGFR	known	T790M	c.2369C>T	7:55249071	8212	0.89	-	-	-	-	-	-	-	-	-	-	-	Known-Missense
Cl5ZxguoJn	C1D1	short-variant	EGFR	known	T790M	c.2369C>T	7:55249071	5778	0.45	-	-	-	-	-	-	-	-	-	-	-	Known-Missense
Cl5ZxguoJn	C1D1	short-variant	EGFR	known	L858R	c.2573T>G	7:55259515	4885	3.77	-	-	-	-	-	-	-	-	-	-	-	Known-Missense
Na2bQu7zGd	Progression	short-variant	EGFR	known	E746_A750del	c.2235_2249delGGAATTAAGAGAAGC	7:55242464	4839	0.76	-	-	-	-	-	-	-	-	-	-	-	Known-InDel
Na2bQu7zGd	C1D1	short-variant	EGFR	known	E746_A750del	c.2235_2249delGGAATTAAGAGAAGC	7:55242464	1942	3.75	-	-	-	-	-	-	-	-	-	-	-	Known-InDel
XD9DL0lyDG	Discontinuation	short-variant	EGFR	known	T790M	c.2369C>T	7:55249071	2516	0.21	-	-	-	-	-	-	-	-	-	-	-	Known-Missense
XD9DL0lyDG	Discontinuation	short-variant	EGFR	known	E746_T751delinsA	c.2237_2251delAATTAAGAGAAGCAA	7:55242466	2430	0.82	-	-	-	-	-	-	-	-	-	-	-	Known-InDel
XD9DL0lyDG	C1D1	short-variant	EGFR	known	T790M	c.2369C>T	7:55249071	3173	0.58	-	-	-	-	-	-	-	-	-	-	-	Known-Missense
XD9DL0lyDG	C1D1	short-variant	EGFR	known	E746_T751delinsA	c.2237_2251delAATTAAGAGAAGCAA	7:55242466	3194	2.03	-	-	-	-	-	-	-	-	-	-	-	Known-InDel
WZSP2lof5P	C1D1	short-variant	EGFR	known	T790M	c.2369C>T	7:55249071	4223	2.89	-	-	-	-	-	-	-	-	-	-	-	Known-Missense
WZSP2lof5P	C1D1	short-variant	EGFR	known	P753_I759delinsA	c.2257_2276delCCGAAAGCCAACAAGGAAATinsGC	7:55242487	4904	8.02	-	-	-	-	-	-	-	-	-	-	-	Known-InDel
zMvKzx4ad2	Discontinuation	short-variant	EGFR	known	L858R	c.2573T>G	7:55259515	10591	49.55	-	-	-	-	-	-	-	-	-	-	-	Known-Missense
zMvKzx4ad2	Discontinuation	short-variant	EGFR	known	T790M	c.2369C>T	7:55249071	12325	6.87	-	-	-	-	-	-	-	-	-	-	-	Known-Missense
zMvKzx4ad2	C1D1	short-variant	EGFR	known	T790M	c.2369C>T	7:55249071	15104	6.22	-	-	-	-	-	-	-	-	-	-	-	Known-Missense
zMvKzx4ad2	C1D1	short-variant	EGFR	known	L858R	c.2573T>G	7:55259515	9805	53.91	-	-	-	-	-	-	-	-	-	-	-	Known-Missense
xdnXfmehw6	Discontinuation	short-variant	EGFR	known	T790M	c.2369C>T	7:55249071	7746	8.24	-	-	-	-	-	-	-	-	-	-	-	Known-Missense
xdnXfmehw6	Discontinuation	short-variant	EGFR	known	E746_A750del	c.2236_2250delGAATTAAGAGAAGCA	7:55242465	7088	32.01	-	-	-	-	-	-	-	-	-	-	-	Known-InDel
xdnXfmehw6	C1D1	short-variant	EGFR	known	T790M	c.2369C>T	7:55249071	6126	9.56	-	-	-	-	-	-	-	-	-	-	-	Known-Missense
xdnXfmehw6	C1D1	short-variant	EGFR	known	E746_A750del	c.2236_2250delGAATTAAGAGAAGCA	7:55242465	6366	35.62	-	-	-	-	-	-	-	-	-	-	-	Known-InDel
zDQCdANDcs	Discontinuation	short-variant	EGFR	known	T790M	c.2369C>T	7:55249071	5073	10.2	-	-	-	-	-	-	-	-	-	-	-	Known-Missense
zDQCdANDcs	Discontinuation	short-variant	EGFR	known	L858R	c.2573T>G	7:55259515	4852	10.13	-	-	-	-	-	-	-	-	-	-	-	Known-Missense
zDQCdANDcs	C1D1	short-variant	EGFR	known	L858R	c.2573T>G	7:55259515	1357	1.01	-	-	-	-	-	-	-	-	-	-	-	Known-Missense
zDQCdANDcs	C1D1	short-variant	EGFR	known	T790M	c.2369C>T	7:55249071	1483	2.21	-	-	-	-	-	-	-	-	-	-	-	Known-Missense
bu5WVGrl2i	C1D1	short-variant	EGFR	known	L858R	c.2573T>G	7:55259515	2069	0.71	-	-	-	-	-	-	-	-	-	-	-	Known-Missense
bu5WVGrl2i	Discontinuation	short-variant	EGFR	known	L858R	c.2573T>G	7:55259515	4430	4.47	-	-	-	-	-	-	-	-	-	-	-	Known-Missense
bu5WVGrl2i	Discontinuation	short-variant	EGFR	known	T790M	c.2369C>T	7:55249071	4771	1.07	-	-	-	-	-	-	-	-	-	-	-	Known-Missense
0UBw1tbOpF	Progression	short-variant	EGFR	known	T790M	c.2369C>T	7:55249071	4697	2.97	-	-	-	-	-	-	-	-	-	-	-	Known-Missense
0UBw1tbOpF	Progression	short-variant	EGFR	known	E746_A750del	c.2235_2249delGGAATTAAGAGAAGC	7:55242464	4453	39.79	-	-	-	-	-	-	-	-	-	-	-	Known-InDel
0UBw1tbOpF	C1D1	short-variant	EGFR	known	T790M	c.2369C>T	7:55249071	2374	3.9	-	-	-	-	-	-	-	-	-	-	-	Known-Missense
0UBw1tbOpF	C1D1	short-variant	EGFR	known	E746_A750del	c.2235_2249delGGAATTAAGAGAAGC	7:55242464	2059	17.77	-	-	-	-	-	-	-	-	-	-	-	Known-InDel
